# Supplementary material for: Differentiating Co-Delivery of Bisphosphonate and Simvastatin by Self-Healing Hyaluronan Hydrogel Formed by Orthogonal “Clicks”: An In-Vitro Assessment
Source: Polymers (Basel). 2021 Jun 26;13(13):2106. doi: 10.3390/polym13132106 (PMC8272211; doi:10.3390/polym13132106)
Supplement: Supplementary file 1 [file polymers-13-02106-s001.zip]

Archive with 1 entries (1 files):
- polymers-1268475-supplementary.pdf
